# Supplementary material for: Human Fallopian Tube-Derived Organoids with TP53 and RAD51D Mutations Recapitulate an Early Stage High-Grade Serous Ovarian Cancer Phenotype In Vitro
Source: Int J Mol Sci. 2024 Jan 10;25(2):886. doi: 10.3390/ijms25020886 (PMC10815309; doi:10.3390/ijms25020886)
Supplement: Supplementary file 1 [file ijms-25-00886-s001.zip › supplementary tables.xlsx]

## Sheet: table S1
Supplementary Table 1 - Antibodies specifications
Antibody	Supplier	Catalog number	Experiment	Final concentration
TP53	Cell Signaling Technology, Danvers, MA, USA	2524	Western blotting	1: 1000
RAD51D	Santa Cruz Biotechnology, Santa Cruz, CA, USA	sc-398819	Western blotting	1: 500
P21	Cell Signaling Technology, Danvers, MA, USA	2947	Western blotting	1: 1000
CCNB1	Santa Cruz Biotechnology, Santa Cruz, CA, USA	sc-245	Western blotting	1: 1000
CCNE1	Santa Cruz Biotechnology, Santa Cruz, CA, USA	sc-247	Western blotting	1: 500
CDK1	Santa Cruz Biotechnology, Santa Cruz, CA, USA	sc-54	Western blotting	1: 1000
CDK2	Cell Signaling Technology, Danvers, MA, USA	2546	Western blotting	1: 1000
P16	Proteintech, Wuhan, China	10883-1-AP	Western blotting	1: 3000
β-Actin	Santa Cruz Biotechnology, Santa Cruz, CA, USA	sc-47778	Western blotting	1: 1000
GAPDH	Proteintech, Wuhan, China	60004-1-Ig	Western blotting	1: 7500
HRP-conjugated secondary antibodies	Beyotime, Shanghai, China	A0208, A0216	Western blotting	1: 10000
PAX8	Proteintech, Wuhan, China	10336-1-AP	Immunofluorescent	1: 200
γH2AX	Cell Signaling Technology, Danvers, MA, USA	9718	Immunofluorescent	1: 200
Ki67	Cell Signaling Technology, Danvers, MA, USA	9449	Immunofluorescent	1: 1000
Acetylated-α-Tubulin	Santa Cruz Biotechnology, Santa Cruz, CA, USA	sc-23950	Immunofluorescent	1: 100
Cleaved caspase 3	Cell Signaling Technology, Danvers, MA, USA	9661	Immunofluorescent	1: 400
IL-17C	Bioss, Beijing, China	bs-2611R	Immunohistochemical	1: 200

## Sheet: table S2
Supplementary Table 2 - Patient data of fallopian tube epithelial (FTE) samples
Sample ID	Age	Diagnosis
FTE1	55	High-grade squamous intraepithelial lesions of the cervix
FTE2	65	Ovarian cyst
FTE3	46	Uterine myoma
FTE4	48	Uterine myoma
FTE5	39	Adenomyosis
FTE6	32	High-grade squamous intraepithelial lesions of the cervix
FTE7	58	Ovarian cyst
FTE8	45	Uterine myoma, adenomyosis
FTE9	47	Uterine myoma
FTE10	50	Adenomyosis, ovarian cyst
FTE11	49	Uterine myoma
FTE12	63	Uterine myoma
FTE13	44	Uterine myoma, adenomyosis, ovarian cyst
FTE14	56	Uterine myoma
FTE15	54	Uterine myoma
FTE16	49	Uterine myoma

## Sheet: table S3
Supplementary Table 3 - Patient data of High grade serous adenocarcinoma (HGSOC) samples
Sample ID	Sampling event	Origin of tissue	Diagnosis	Sample pathology diagnosis	Age at first disease	FIGO stage	TNM stage
OC1	Primary debulking	Right ovary	Primary Ovarian cancer	High grade serous adenocarcinoma	68	IIIC	T3cN0M0
OC2	Primary debulking	Omentum	Primary Ovarian cancer	High grade serous adenocarcinoma	62	IVB	T3bNxM1
OC3	Primary debulking	Left ovary	Primary Ovarian cancer	High grade serous adenocarcinoma	65	IIIA1	T2aN1M0
OC4	Primary debulking	Omentum	Primary Ovarian cancer	High grade serous adenocarcinoma	56	IVB	T3bN0M1
OC5	Primary debulking	Right ovary	Primary Ovarian cancer	High grade serous adenocarcinoma	50	IIIC	T3cN0M0
OC6	Primary debulking	Left ovary	Primary Ovarian Cancer	High grade serous adenocarcinoma	52	IIIC	T3cN0M0
OC7	Primary debulking	Omentum	Primary Ovarian cancer	High grade serous adenocarcinoma	61	IIIC	T3cN1M0
OC8	Recurrence: liver metastasis biopsy	Liver metastasis	Recurrent Ovarian cancer	High grade serous adenocarcinoma	58	IVB	T3cNxM1
OC9	Primary debulking	Right ovary	Primary Ovarian cancer	High grade serous adenocarcinoma	74	IIIC	T3cN0M0
OC10	Primary debulking	Left ovary	Primary Ovarian cancer	High grade serous adenocarcinoma	56	IIIC	T3cN0M0
T- Size of tumor
N - Number of lymphnodes
M- Number of metastase
FIGO Stage	TNM stage	Description
I	T1-N0-M0	Tumor confined to ovaries or fallopian tube(s)
IA	T1a-N0-M0	Tumor limited to 1 ovary (capsule intact) or fallopian tube; no tumor on ovarian or fallopian tube surface; no malignant cells in the ascites or peritoneal washings
IB	T1b-N0-M0	Tumor limited to both ovaries (capsules intact) or fallopian tubes; no tumor on ovarian or fallopian tube surface; no malignant cells in the ascites or peritoneal washings
IC1	T1c1-N0-M0	Tumor limited to 1 or both ovaries or fallopian tubes, with surgical spill
IC2	T1c2-N0-M0	Tumor limited to 1 or both ovaries or fallopian tubes, with capsule ruptured before surgery or tumor on ovarian or fallopian tube surface
IC3	T1c3-N0-M0	Tumor limited to 1 or both ovaries or fallopian tubes, with malignant cells in the ascites or peritoneal washings
II	T2-N0-M0	Tumor involves 1 or both ovaries or fallopian tubes with pelvic extension (below pelvic brim) or peritoneal cancer
IIA	T2a-N0-M0	Extension and/or implants on uterus and/or fallopian tubes and/or ovaries
IIB	T2b-N0-M0	Extension to other pelvic intraperitoneal tissues
III	T1/2/3-N0/1-M0	Tumor involves 1 or both ovaries or fallopian tubes, or peritoneal cancer, with cytologically or histologically confirmed spread to the peritoneum outside the pelvis and/or metastasis to the retroperitoneal lymph nodes
IIIA1	T1/2-N1-M0	Positive retroperitoneal lymph nodes only (cytologically or histologically proven):
IIIA1(i)	T1/2-N1-M0	Metastasis up to 10 mm in greatest dimension
IIIA1(ii)	T1/2-N1-M0	Metastasis more than 10 mm in greatest dimension
IIIA2	T3a2-N0/N1-M0	Microscopic extrapelvic (above the pelvic brim) peritoneal involvement with or without positive retroperitoneal lymph nodes
IIIB	T3b-N0/N1-M0	Macroscopic peritoneal metastasis beyond the pelvis up to 2 cm in greatest dimension, with or without metastasis to the retroperitoneal lymph nodes
IIIC	T3c-N0/N1-M0	Macroscopic peritoneal metastasis beyond the pelvis more than 2 cm in greatest dimension, with or without metastasis to the retroperitoneal lymph nodes (includes extension of tumor to capsule of liver and spleen without parenchymal involvement of either organ
IV	Any T, any N, M1	Distant metastasis excluding peritoneal metastases
IVA	Any T, any N, M1	Pleural effusion with positive cytology
IVB	Any T, any N, M1	Parenchymal metastases and metastases to extra-abdominal organs (including inguinal lymph nodes and lymph nodes outside of the abdominal cavity)
According to the FIGO Cancer Report 2021

## Sheet: table S4
Supplementary Table 4 - Fallopian tube organoid medium
Supplement	Supplier	Final concentration
Advanced DMEM/F12	Gibco	1x
Penicillin / Streptomycin	Gibco	100 U·ml-1 / 100 mg·ml-1
B27 supplement	Gibco	1x
GlutaMax 100x	Gibco	1x
HEPES	Gibco	10 mM
Nicotinamide	Sigma	10 mM
N-Acetylcysteine	Sigma	1.25 mM
Human Wnt3a	R & D	50 ng/ml
Human R-Spondin 1	R & D	500 ng/ml
Human Noggin	R & D	100 ng/ml
Human EGF	R & D	50 ng/ml
Human FGF 10	Peprotech	100 ng/ml
Y27632	Tocris	10 µM
A8301	Sigma	0.5 µM

## Sheet: table S5
Supplementary Table 5 - qRT-PCR primer sequences.
Target gene	Species	Forward 5'-3' Sequence	Reverse 5'-3' Sequence	Amplicon Size
CXCL1	Human	TCCTGCATCCCCCATAGTTA	CTTCAGGAACAGCCACCAGT	105
CXCL2	Human	GGCAGAAAGCTTGTCTCAACCC	CTCCTTCAGGAACAGCCACCAA	127
CXCL3	Human	CGCCCAAACCGAAGTCATAG	GCTCCCCTTGTTCAGTATCTTTT	109
CXCL5	Human	AGCTGCGTTGCGTTTGTTTAC	TGGCGAACACTTGCAGATTAC	75
CXCL6	Human	AGAGCTGCGTTGCACTTGTT	GCAGTTTACCAATCGTTTTGGGG	65
CXCL8	Human	ACTGAGAGTGATTGAGAGTGGAC	AACCCTCTGCACCCAGTTTTC	112
CCL20	Human	ATTGTGCGTCTCCTCAGTAAAAA	TGTGATGCTTAAACAAAGCAAAC	225
IL-17A	Human	GATGGGGCAGAACGAACTTTA	GCGAAAATGGTTACGATGTGAA	112
IL-17C	Human	CAGTAGTTGGGGGTAGAAGGA	AGGACAGGGAGCCAAGGTA	96
GAPDH	Human	TGCACCACCAACTGCTTAGC	GGCATGGACTGTGGTCATGAG	87
